# Supplementary material for: The t-SNARE protein FgPep12, associated with FgVam7, is essential for ascospore discharge and plant infection by trafficking Ca2+ ATPase FgNeo1 between Golgi and endosome/vacuole in Fusarium graminearum
Source: PLoS Pathog. 2019 May 8;15(5):e1007754. doi: 10.1371/journal.ppat.1007754 (PMC6527245; doi:10.1371/journal.ppat.1007754)
Supplement: S3 Video — (ZIP) [file ppat.1007754.s008.zip]

Archive with 4 entries (3 files):
- FgVam7-YFPN&FgNeo1-YFPC+RFP-FgRab7/
- FgVam7-YFPN&FgNeo1-YFPC+RFP-FgRab7/FgVam7-YFPN&FgNeo1-YFPC.avi
- FgVam7-YFPN&FgNeo1-YFPC+RFP-FgRab7/Merged.avi
- FgVam7-YFPN&FgNeo1-YFPC+RFP-FgRab7/RFP-FgRab7.avi
